# Supplementary material for: Cryptococcal Meningitis Beyond Immunosuppression: A Case Report in an Immunocompetent Individual
Source: Case Rep Infect Dis. 2026 Jul 20;2026:8630525. doi: 10.1155/crdi/8630525 (PMC13383004; doi:10.1155/crdi/8630525)
Supplement: Supplementary file 1 — Supporting Information This case report has been prepared in accordance with the CAse REport (CARE) guidelines, as outlined in Supporting File 2. Supporting Table 1: Clinical Timeline from Symptom Onset to Follow‐up. [file CRDI-2026-8630525-s001.zip]

Archive with 2 entries (2 files):
- CARE-checklist-English-2013-cryto_2.docx
- supp table.docx
